# Supplementary material for: The Effect of Microcosm Biofilm Decontamination on Surface Topography, Chemistry, and Biocompatibility Dynamics of Implant Titanium Surfaces
Source: Int J Mol Sci. 2022 Sep 2;23(17):10033. doi: 10.3390/ijms231710033 (PMC9456268; doi:10.3390/ijms231710033)
Supplement: Supplementary file 1 [file ijms-23-10033-s001.zip]

Archive with 1 entries (1 files):
- ijms-1870724-supplementary.pdf
